# Supplementary material for: Transcriptome Analysis and Ultrastructure Observation Reveal that Hawthorn Fruit Softening Is due to Cellulose/Hemicellulose Degradation
Source: Front Plant Sci. 2016 Oct 14;7:1524. doi: 10.3389/fpls.2016.01524 (PMC5063854; doi:10.3389/fpls.2016.01524)
Supplement: TABLE S1 — DEGs related to the cell wall in different textures of ‘Ruanrou Shanlihong 3 Hao’ and ‘Qiu JinXing’ fruits at two developmental stages. [file Table_1.xls]

## Sheet: Sheet1
Table S1. DEGs related to cell wall in different textures of 'Ruanrou Shanlihong 3 Hao' and 'Qiu Jinxing' fruits at two developmental stages
	RRSⅣ vs QJXⅣ	RRSⅤ vs QJXⅤ	Annotation
>c50651.graph_c0		3.11down	polygalacturonase (PG1)
>c41027.graph_c1	3.2down		polygalacturonase
>c49384.graph_c0	1.57down		Polygalacturonase, transcript variant X5
>c41027.graph_c0	4.28down		polygalacturonase
>c48054.graph_c0	2.81 up	3.82 up	polygalacturonase-inhibiting protein
>c55549.graph_c0	2.79 up	1.40 up	polygalacturonase
>c45880.graph_c0		3.18 up	galacturonosyltransferase
>c50095.graph_c1		3.65 up	pectinesterase/pectinesterase inhibitor PPE8B
>c44265.graph_c0		4.88 up	Pectinesterase 63，transcript variant X2
>c40541.graph_c0	3.45 up		pectinesterase/pectinesterase inhibitor 12
>c40142.graph_c0	3.19 down		pectinesterase 29
>c36109.graph_c0	2.12 down		pectinesterase/pectinesteraseinhibitor 22
>c51844.graph_c0		1.88 up	pectin methylesterase
>c50095.graph_c0		3.92 up	Pectin methylesterase 4
>c44265.graph_c1		5.89 up	pectinesterase 63
>c43472.graph_c0	2.28down	1.83 up	alpha-galactosidase, transcript variant X3
>c59358.graph_c0	Inf up	Inf up	beta-galactosidase
>c57994.graph_c0	1.85 up	3.54 up	beta-D-galactosidase 7
>c52783.graph_c0		2.60 up	alpha-galactosidase
>c58776.graph_c0		2.43 up	beta-galactosidase 8
>c55269.graph_c0		3.72 up	beta-galactosidase 3
>c34753.graph_c0		1.95 up	beta-galactosidase 5
>c44917.graph_c0		4.18 up	alpha-galactosidase
>c49511.graph_c0		2.34 up	classical arabinogalactan protein4
>c39604.graph_c0	2.72 up	4.62 up	Xyloglucan endotransglucosylase/hydrolase protein 9
>c51570.graph_c0		1.78 up	xyloglucan galactosyltransferase
>c50037.graph_c0		1.39 up	Xyloglucan endotransglucosylase/hydrolase protein
>c51684.graph_c0	3.0 up		xyloglucanendotransglucosylase/hydrolase protein 32
>c51651.graph_c0	1.35down	2.37down	xyloglucan endotransglucosylase/hydrolase protein 30
>c51528.graph_c0	1.97down		xyloglucan endotransglucosylase/hydrolase protein 31
>c52182.graph_c0		5.0 up	xyloglucan glycosyltransferase 5
>c53283.graph_c0		1.03 up	xyloglucan galactosyltransferase
>c46877.graph_c1		Inf up	endoglucanase 8 (EG4)
>c50713.graph_c0	4.65down		endoglucanase 17
>c59819.graph_c0	5.36down	5.84down	cellulose synthase A catalytic subunit 2
>c42819.graph_c1	4.72down		cellulose synthase A catalytic subunit4
>c42819.graph_c0	4.75down		cellulose synthase A catalytic subunit4
>c46604.graph_c0		1.53up	cellulose synthase
>c55656.graph_c0	1.81 up	2.00down	beta-glucosidase 41
>c58118.graph_c1	1.0 down		glucan endo-1,3-beta-glucosidase13
>c40697.grph_c0	6.20 up	5.83 up	glucan endo-1,3-beta-D-glucosidase
>c48414.graph_c0	1.00up	1.76 up	beta-glucosidase 44
>c47270.graph_c0		1.3 up	endoglucanase 10
>c51011.graph_c0		1.79 up	endoglucanase 3
>c55797.graph_c1		2.69 up	glucan endo-1,3-beta-glucosidase A6
>c53692.graph_c0	1.15 up		alpha-glucosidase
>c50485.graph_c0		1.33down	4-alpha-glucanotransferase DPE2
>c58183.graph_c1		1.17down	1,4-alpha-glucan-branching enzyme 1, chloroplastic/amyloplastic
>c45304.graph_c0		1.38 up	alpha-1,4-glucan-protein synthase
>c58496.graph_c2		3.73 up	alpha-xylosidase 1
>c53118.graph_c0	2.49down		beta-xylosidase/alpha-L-arabinofuranosidase 1
>c42021.graph_c0	3.54down		beta-D-xylosidase 5
>c48058.graph_c1		7.5down	beta-D-xylosidase
>c53697.graph_c0		1.52 up	beta-1,4-xylosyltransferase IRX10
>c54648.graph_c0		1.04down	beta-1,4-xylosyltransferase IRX14
>c48058.graph_c0		7.38down	beta-D-xylosidase
>c56946.graph_c0	1.30 up	1.13up	lysosomal alpha-mannosidase
>c37904.graph_c0		5.34 up	glucomannan 4-beta-mannosyltransferase 9
>c58430.graph_c0		3.81 up	glucomannan 4-beta-mannosyltransferase2
>c18687.graph_c0	6.48 up	9.78 up	beta-fructofuranosidase
>c51955.graph_c0	2.28 down		fructose-bisphosphate aldolase cytoplasmic isozyme
>c47394.graph_c1	2.55 up	4.24 up	beta-fructofuranosidase, insoluble isoenzyme 1
>c49600.graph_c2		4.21 down	sucrose synthase 7
>c58242.graph_c0	1.52 up		beta-amylase 1, chloroplastic
>c40662.graph_c0		1.52 down	beta-amylase 2,chloroplastic
>c51697.graph_c2	1.38 down	1.15 up	pectate lyase 18
>c54519.graph_c0		2.43 up	pectate lyase 12
>c59136.graph_c2	2.72down	1.45down	callose synthase 1
>c49780.graph_c0	1.30 up	1.19 up	callose synthase 7
>c59136.graph_c0	1.88down	1.45down	callose synthase 1
>c59136.graph_c1	1.85down	2.34down	callose synthase 2
>c52481.graph_c0	1.89 up		callose synthase 8
>c53038.graph_c0		1.23down	callose synthase 12
>c55929.graph_c1		1.02down	callose synthase 3
>c47143.graph_c0		1.53down	callose synthase 3
>c37876.graph_c0	3.77 up	8.75 up	glycine-rich cell wall structural protein
>c58199.graph_c0	2.13 up	3.26 up	glycine-rich cell wall structural protein
>c48482.graph_c0	1.64 up	3.26 up	protein WALLS ARE THIN 1
>c40507.graph_c0	6.48down	6.52down	repentis Pt-1C-BFP covalently-linked cell wall protein
>c41706.graph_c0	6.48down	5.68down	repentis Pt-1C-BFP covalently-linked cell wall protein
>c42466.graph_c0	5.54 down	4.02 down	tritici-repentis Pt-1C-BFP 14-3-3 protein epsilon
>c43184.graph_c0	4.5down	4.47 up	chitinase 5
>c51824.graph_c0		3.85 up	endochitinase
>c47275.graph_c0		1.54 up	chitinase
>c51717.graph_c1		2.65 down	chitinase 10
