# Supplementary material for: Transcriptome Analysis and Ultrastructure Observation Reveal that Hawthorn Fruit Softening Is due to Cellulose/Hemicellulose Degradation
Source: Front Plant Sci. 2016 Oct 14;7:1524. doi: 10.3389/fpls.2016.01524 (PMC5063854; doi:10.3389/fpls.2016.01524)
Supplement: TABLE S2 — Primers for real-time PCR. [file Table_2.XLS]

## Sheet: Sheet1
Table S2. Primers of real-time PCR
Name of gene	Prime sequence (5' to 3' )	annealing temperature (℃)
Ffase	F: ATTGAGATTGAGCATTACGGAC	55
	R: AAGCACCACGATGGGAAG
PE63	F: CAACATAACAGGGACAGGTGA	52
	R: GCTTGGGAGGTGGGAGAA
PE4	F: TTTTGGAAGAACAGCGTCAC	52
	R: ATGGCATTGCTCAAGAAGG
β-GAL	F: CAATGAGCCTTTCAAGGTGG	60
	R: GCCTTCATCATGCTGACAATC
α-GAL	F: TCAGTGAGGGATTTGTGGC	55
	R: GTTGTGATGCGTTAATAGATGG
EG17	F: GGGTTGATGAAGGGTGAGC	55
	R: CAAGAGCAGCGGCAGTTT
CWP1	F: CCTCTTCCGATGGTGGGT	60
	R: GGTAGTTGGCGGCGATGTA
CWP2	F: CGCTCCTGTCGTCACTCA	60
	R: GAAAAGGGCGAAGAAACC
Chitinase	F: CGTGGCACCTACTGCGATAC	52
	R: TGGCTCCAAAACCTTGACTTA
GDP-mannose	F: CAACAGAAATGGCTACAAGGC	52
	R: AATCCAAAGAAGGCGTAAGTG
XTH	F: ATCGTTGGCATTCTGGTC	55
	R: AAGGATTTAGGGGATGGA
Gns	F: GCCAAGATTTCTACGACG	52
	R: AGCCTGAGGGCACTGTTT
PL	F: GCGTCTTTCTCCAGGCGTCA	55
	R: ATCCAGAGGGGCTCGGTTTG
PG1	F: TAGTAGTTTCCAGGAGGTCAGC	58
	R: CAGCACCATTCCCTTTAGC
Actin	F: TGGTGAAGGCTGGATTTG
	R: CTGTGAGCAGAACTGGGTG
NADPH	F: TTTATTCAGCGGGCAGTG
	R: GACCTTAGGGTTAGTGACGGA
